# Supplementary material for: Safety of reduced antigen content diphtheria-tetanus-acellular pertussis vaccine when administered during pregnancy as part of the maternal immunization program in Brazil: a single center, observational, retrospective, cohort study
Source: Hum Vaccin Immunother. 2019 Jun 20;15(12):2873–81. doi: 10.1080/21645515.2019.1627161 (PMC6930109; doi:10.1080/21645515.2019.1627161)
Supplement: Supplemental Material [file khvi-15-12-1627161-s001.zip]

Archive with 4 entries (4 files):
- Supplementary table 1.docx
- Supplementary table 2.docx
- Supplementary table 3.docx
- Supplementary table 4.docx
